# Supplementary material for: Glycogen synthase GYS1 overactivation contributes to glycogen insolubility and malto-oligoglucan-associated neurodegenerative disease
Source: EMBO J. 2025 Jan 13;44(5):1379–413. doi: 10.1038/s44318-024-00339-3 (PMC11876434; doi:10.1038/s44318-024-00339-3)
Supplement: Supplementary file 2 — Source data Fig. 1 [file 44318_2024_339_MOESM2_ESM.zip › EMBOJ-2024-117757_SourceDataforFig1A,C-G.xlsx]

## Sheet: Fig. 1
Figure 1. PTG knockout prevents LB formation in brain and muscle of LD mice and impacts glycogen chain length and phosphorylation
A	Total glycogen		Pre-incubated glycogen				C	WT1	LKO	DKO1	PKO1		WT2	MKO	DKO2	PKO2			D	WT1	LKO	DKO1	PKO1		WT2	MKO	DKO2	PKO2			G	WT1	LKO	DKO1	PKO1		WT2	MKO	DKO2	PKO2
	FM	CP	FM	CP				3.102	15.456	0.907	0.942		2.688	11.551	0.877	1.384				11.55	28.05	7.85	6.67		16.86	64.44	11.43	11.2				0.11	0.54	1.09	0.27		0.08	0.47	0.03	0.14
	2.47312	1.39333	2.53189	0.03572				2.075	9.436	0.865	0.735		2.709	10.92	0.637	0.783				5.4	14.47	8.62	5.68		9.99	22.04	15.42	2.1				0.23	0.76	0.84	0.21		0.04	0.33	0.06	0.09
	2.45352	1.67582	2.54697	0.025449				3.886	13.248	0.791	0.678		2.447	9.168	0.868	0.723				5.9	5.78	1.27	2.01		16.92	28.91	3.12	10.17				0.2	1.17	1.35	0.12		0.05	0.66	0.13	0.1
	2.59668	1.60876	2.68742	0.031511				2.894	17.58	0.865	0.641		2.511	9.307	0.808	0.388				4.43	28.2	2	1.75		10.05	68.96	1.85	6.01				0.21	0.72	1.54	0.39		0.11	0.48	0.28	0.04
	2.375	1.64384	2.50851	0.038087				2.829	7.615	0.499	0.703		2.922	11.619	1.045	0.638				4.76	27.43	5.04	1.94		7.74	53.61	5.3	8.79				0.31	0.67	1.21	0.1		0.21	0.5	0.09	0.06
	3.04929	1.74281	2.85008	0.034921				2.666	7.247	0.886	0.584		2.092	10.088	0.775	0.692				2.77	53.41	3.32	1.09			66.58	11.39	10.12				0.27	0.9		0.23			0.35	0.22
	2.81801	1.556	3.00555	0.028396				3.376	8.234	0.642	0.703		2.106	6.525	0.832					5.23		2.93	2.34			144.39	3.02					0.28			0.18			0.8	0.3
	2.32368	1.65597	2.4267	0.037886				4.034	8.183	0.792	0.589		2.871	9.996	0.901					3.44						68.97	1.92					0.19						0.49
	2.84194	1.37017	2.82979	0.032054				3.107		0.852			4.811	11.98	0.96
	3.28203		3.42974							0.868			3.123	7.409	0.842
													2.979
E	Relative peak areas																							F	Relative peak areas
	DP	WT1.1	WT1.2	WT1.3	WT1.4	WT1.5	WT1.6	WT1.7	WT1.8	LKO1	LKO2	LKO3	LKO4	LKO5	DKO1.1	DKO1.2	DKO1.3	DKO1.4	DKO1.5	DKO1.6	DKO1.7				DP	WT1.1	WT1.2	WT1.3	WT1.4	WT1.5	WT1.6	WT1.7	WT1.8	PKO1.1	PKO1.2	PKO1.3	PKO1.4	PKO1.5	PKO1.6
	1	0	0	0	0	0	0	0	0	0	0	0	0	0	0	0	0	0	0	0	0				1	0	0	0	0	0	0	0	0	0	0	0	0	0	0
	2	0.0609629	0.0307271	0.0268774	0.236413	0.0280356	0.293298	0.211362	0.297807	0.230033	0.00994816	0.271443	0.289854	0.141431	0.272946	0.442406	0.483281	0.353299	0.185046	0.213518	0.304665				2	0.0609629	0.0307271	0.0268774	0.236413	0.0280356	0.293298	0.211362	0.297807	0.412521	0.127091	0.0854248	0.0265624	0.0116598	0.060161
	3	0.747789	1.21856	1.04545	1.15562	1.43386	1.45852	1.21947	1.35809	0.441746	0.495469	0.510853	0.608602	0.530633	1.95395	1.47861	1.03338	3.0454	1.02118	3.18713	2.81664				3	0.747789	1.21856	1.04545	1.15562	1.43386	1.45852	1.21947	1.35809	1.33688	0.723274	3.37463	2.63316	1.38174	2.61399
	4	6.4442	6.10457	5.84761	4.84025	5.66359	5.73424	8.28201	5.42023	1.85124	6.27909	2.75451	3.29468	2.64068	9.37798	4.08639	8.73833	11.7916	5.82795	11.3813	12.295				4	6.4442	6.10457	5.84761	4.84025	5.66359	5.73424	8.28201	5.42023	12.5968	8.3767	12.2335	13.58	6.16688	7.60623
	5	6.08197	5.46049	5.86309	6.03831	5.10731	6.39596	5.73159	6.06559	3.09786	5.80113	3.98165	3.84983	3.28585	6.23547	4.94917	8.26073	7.38886	5.90278	6.3622	6.50287				5	6.08197	5.46049	5.86309	6.03831	5.10731	6.39596	5.73159	6.06559	5.83207	6.4243	6.99111	7.29707	6.39633	6.38317
	6	6.77929	6.4597	6.75812	7.35871	6.01008	6.05999	5.47086	5.68123	4.44096	6.0015	4.65285	4.19911	3.65219	7.0294	6.04347	7.77561	6.83923	7.07104	5.58522	6.29004				6	6.77929	6.4597	6.75812	7.35871	6.01008	6.05999	5.47086	5.68123	6.54039	7.05699	6.363	6.8232	6.32737	6.15451
	7	6.81892	6.47312	6.70828	6.57769	6.10569	6.11786	5.5657	5.94711	5.09139	5.7589	4.89733	4.54268	4.08606	7.00881	6.34091	7.7032	6.76385	6.63023	6.00106	6.25269				7	6.81892	6.47312	6.70828	6.57769	6.10569	6.11786	5.5657	5.94711	6.29923	6.62852	6.38278	6.55213	6.76847	6.59956
	8	6.85856	6.48655	6.65845	5.79668	6.2013	6.17574	5.66053	6.213	5.86389	6.44776	5.46509	4.85412	4.24309	6.98821	6.63835	7.63079	6.68847	6.18943	6.41689	6.21534				8	6.85856	6.48655	6.65845	5.79668	6.2013	6.17574	5.66053	6.213	6.05806	6.20005	6.40257	6.28106	7.20957	7.04462
	9	6.41605	6.24079	6.30763	6.47712	6.13411	5.25259	6.62859	5.2592	5.63369	6.05606	5.1265	4.62629	3.95128	6.31219	6.21692	6.69099	5.60772	6.8506	5.19346	5.21506				9	6.41605	6.24079	6.30763	6.47712	6.13411	5.25259	6.62859	5.2592	5.70118	6.66247	5.22798	5.26039	5.63537	5.64593
	10	5.78467	5.88591	5.9474	6.4061	5.83529	6.62721	6.18994	6.79075	5.54502	5.53022	5.05054	4.43093	4.06977	5.64093	5.92168	5.56138	6.64792	6.40382	6.52311	6.25014				10	5.78467	5.88591	5.9474	6.4061	5.83529	6.62721	6.18994	6.79075	5.54842	6.16369	6.39966	6.23491	6.95704	6.87271
	11	5.30056	5.58331	5.54545	5.95841	5.56689	6.11188	5.50069	6.24691	5.40642	5.11949	4.87838	4.34293	4.07898	5.11168	5.57647	6.72691	5.91359	5.84576	5.72862	5.54769				11	5.30056	5.58331	5.54545	5.95841	5.56689	6.11188	5.50069	6.24691	5.18637	5.5194	5.74151	5.50897	6.40733	6.31487
	12	4.89684	5.20129	5.1325	5.48167	5.19995	5.58469	5.10163	5.7185	5.22642	4.77039	4.73049	4.29531	4.14582	4.69643	5.2024	5.95675	5.27386	5.30735	5.1659	5.00623				12	4.89684	5.20129	5.1325	5.48167	5.19995	5.58469	5.10163	5.7185	4.6285	5.03298	5.16176	4.94081	5.82248	5.69358
	13	4.6003	4.95456	4.87686	5.13672	4.9724	5.22058	4.87068	5.35401	5.08866	4.54315	4.65505	4.32623	4.27054	4.38568	4.92042	5.3422	4.81242	4.95664	4.84258	4.72727				13	4.6003	4.95456	4.87686	5.13672	4.9724	5.22058	4.87068	5.35401	4.43468	4.76861	4.7415	4.61565	5.40521	5.22453
	14	4.41804	4.73293	4.65619	4.83906	4.80115	4.9861	4.70017	5.08677	5.0125	4.40685	4.63658	4.40882	4.46272	4.16399	4.70445	4.77768	4.4557	4.69822	4.5655	4.49095				14	4.41804	4.73293	4.65619	4.83906	4.80115	4.9861	4.70017	5.08677	4.15965	4.57057	4.42574	4.36055	5.04597	4.85341
	15	4.12909	4.42894	4.32284	4.46138	4.5234	4.62455	4.41717	4.73409	4.84244	4.17171	4.51248	4.37247	4.52679	3.86442	4.40791	4.22579	4.01315	4.35074	4.17347	4.10846				15	4.12909	4.42894	4.32284	4.46138	4.5234	4.62455	4.41717	4.73409	3.8672	4.25684	4.01141	3.96249	4.59502	4.41059
	16	3.78258	4.06449	3.94642	4.05735	4.17213	4.22115	4.0803	4.35005	4.58252	3.89551	4.32912	4.28711	4.53263	3.53474	4.05874	3.6992	3.55781	3.96687	3.75307	3.68486				16	3.78258	4.06449	3.94642	4.05735	4.17213	4.22115	4.0803	4.35005	3.52588	3.85111	3.61539	3.51145	4.14054	3.97715
	17	3.45123	3.68535	3.58734	3.62697	3.80536	3.75045	3.68427	3.8987	4.28334	3.61677	4.12543	4.20064	4.46744	3.19192	3.715	3.10471	3.05453	3.54756	3.32862	3.24236				17	3.45123	3.68535	3.58734	3.62697	3.80536	3.75045	3.68427	3.8987	3.17713	3.4385	3.16166	3.04649	3.62299	3.45585
	18	3.13351	3.32042	3.24247	3.24781	3.45714	3.30854	3.32432	3.4414	3.99004	3.35188	3.91585	4.07595	4.37934	2.85832	3.36987	2.38993	2.4486	3.11208	2.88126	2.75352				18	3.13351	3.32042	3.24247	3.24781	3.45714	3.30854	3.32432	3.4414	2.88009	3.06225	2.70634	2.65856	3.13772	2.95801
	19	2.80688	2.92897	2.85351	2.85388	3.0581	2.87027	2.91797	2.98942	3.67056	3.10742	3.67823	3.86761	4.22475	2.5864	3.06096	1.59395	1.97095	2.77786	2.45204	2.30295				19	2.80688	2.92897	2.85351	2.85388	3.0581	2.87027	2.91797	2.98942	2.55205	2.69995	2.26887	2.19357	2.65649	2.51142
	20	2.52252	2.60407	2.58339	2.52924	2.72525	2.53247	2.59651	2.63822	3.29318	2.80743	3.34904	3.5661	3.92463	2.27954	2.70841	1.27362	1.57558	2.3947	2.06489	1.94867				20	2.52252	2.60407	2.58339	2.52924	2.72525	2.53247	2.59651	2.63822	2.27131	2.38198	1.96539	1.87338	2.24028	2.13354
	21	2.232	2.26916	2.26356	2.15238	2.38594	2.12733	2.24236	2.21872	2.97192	2.5229	3.07346	3.31235	3.63976	1.98721	2.38292	1.01932	1.10152	2.02711	1.73327	1.60703				21	2.232	2.26916	2.26356	2.15238	2.38594	2.12733	2.24236	2.21872	2.02381	2.03909	1.58678	1.55127	1.84738	1.79066
	22	1.9759	1.97944	1.95862	1.85443	2.08151	1.77791	1.9063	1.83904	2.70538	2.27428	2.83538	3.07966	3.39153	1.74243	2.12834	0.919024	0.956947	1.75139	1.47218	1.36736				22	1.9759	1.97944	1.95862	1.85443	2.08151	1.77791	1.9063	1.83904	1.7822	1.72963	1.28718	1.25748	1.47779	1.41532
	23	1.71969	1.66977	1.63756	1.56011	1.77696	1.49225	1.62904	1.53751	2.44073	2.0128	2.56279	2.77541	3.10545	1.51274	1.86461	0.832794	1.03317	1.49619	1.26101	1.18083				23	1.71969	1.66977	1.63756	1.56011	1.77696	1.49225	1.62904	1.53751	1.47843	1.4341	1.08065	1.06908	1.22084	1.16402
	24	1.49474	1.40518	1.38163	1.29104	1.4787	1.239	1.3726	1.26439	2.1644	1.77658	2.32329	2.48655	2.80135	1.30047	1.61903	0.729423	0.713498	1.25704	1.0454	0.934504				24	1.49474	1.40518	1.38163	1.29104	1.4787	1.239	1.3726	1.26439	1.241	1.17691	0.88602	0.839645	1.025	0.972418
	25	1.32501	1.22525	1.22824	1.10745	1.30982	1.08269	1.21908	1.08328	1.89637	1.56717	2.0658	2.2678	2.48984	1.11168	1.42185	0.587393	0.613247	1.10164	0.887791	0.865741				25	1.32501	1.22525	1.22824	1.10745	1.30982	1.08269	1.21908	1.08328	1.11696	1.03013	0.76499	0.763851	0.896045	0.856277
	26	1.12581	1.0353	1.04156	0.916259	1.13155	0.877923	1.0282	0.893349	1.62361	1.32655	1.76561	1.99999	2.17267	0.913023	1.19497	0.44283	0.474639	0.942012	0.711066	0.67342				26	1.12581	1.0353	1.04156	0.916259	1.13155	0.877923	1.0282	0.893349	0.948543	0.879593	0.595001	0.598577	0.713553	0.698099
	27	0.964856	0.901357	0.898008	0.81411	1.00015	0.807061	0.887611	0.788741	1.42349	1.13603	1.54188	1.74287	1.91456	0.781676	1.0189	0.537247	0.603201	0.831214	0.671053	0.723301				27	0.964856	0.901357	0.898008	0.81411	1.00015	0.807061	0.887611	0.788741	0.839158	0.782449	0.628138	0.592547	0.629785	0.604536
	28	0.805046	0.729571	0.751656	0.653074	0.780697	0.647367	0.723513	0.631414	1.22222	0.960727	1.34989	1.52933	1.71099	0.618148	0.856444	0.321804	0.444669	0.692479	0.525568	0.57233				28	0.805046	0.729571	0.751656	0.653074	0.780697	0.647367	0.723513	0.631414	0.676885	0.630376	0.475304	0.440405	0.511733	0.490525
	29	0.689635	0.612189	0.642996	0.548344	0.666687	0.554393	0.621468	0.524544	1.06084	0.82046	1.18729	1.36047	1.49763	0.529275	0.727892	0.27228	0.352	0.588526	0.424425	0.438501				29	0.689635	0.612189	0.642996	0.548344	0.666687	0.554393	0.621468	0.524544	0.567088	0.537536	0.378904	0.376017	0.42528	0.41132
	30	0.585239	0.519817	0.523671	0.459476	0.573124	0.471372	0.524428	0.433362	0.911243	0.689762	1.0373	1.18619	1.29351	0.4485	0.618366	0.231326	0.306715	0.517248	0.353163	0.413046				30	0.585239	0.519817	0.523671	0.459476	0.573124	0.471372	0.524428	0.433362	0.48124	0.451108	0.31624	0.30779	0.358277	0.337997
	31	0.482493	0.423846	0.427961	0.379201	0.467169	0.383111	0.433879	0.366793	0.774958	0.566019	0.879418	1.01684	1.11019	0.360318	0.499962	0.259951	0.274199	0.446388	0.298557	0.341133				31	0.482493	0.423846	0.427961	0.379201	0.467169	0.383111	0.433879	0.366793	0.402414	0.352194	0.250993	0.242298	0.284282	0.270134
	32	0.392904	0.348124	0.343618	0.312896	0.38475	0.3171	0.350569	0.299881	0.646657	0.455086	0.742925	0.872088	0.963666	0.291304	0.420202	0.235641	0.247047	0.369553	0.242177	0.276928				32	0.392904	0.348124	0.343618	0.312896	0.38475	0.3171	0.350569	0.299881	0.321889	0.283141	0.210502	0.190668	0.225588	0.210113
	33	0.32179	0.276125	0.280733	0.248073	0.313252	0.256832	0.290212	0.240177	0.539869	0.369978	0.641725	0.753173	0.834615	0.235252	0.339783	0.168578	0.190036	0.291062	0.18526	0.215647				33	0.32179	0.276125	0.280733	0.248073	0.313252	0.256832	0.290212	0.240177	0.26929	0.224983	0.154559	0.142585	0.170663	0.155867
	34	0.261357	0.23079	0.229554	0.204033	0.275035	0.213047	0.236597	0.17943	0.459134	0.303393	0.542979	0.648089	0.714645	0.198777	0.261612	0.140742	0.165319	0.229406	0.152967	0.17886				34	0.261357	0.23079	0.229554	0.204033	0.275035	0.213047	0.236597	0.17943	0.233071	0.181828	0.124514	0.149992	0.13409	0.108876
	35	0.212508	0.18112	0.180142	0.157339	0.222431	0.162786	0.183099	0.138244	0.375958	0.237966	0.436703	0.54959	0.605007	0.165722	0.210842	0.140856	0.145484	0.172291	0.125041	0.136237				35	0.212508	0.18112	0.180142	0.157339	0.222431	0.162786	0.183099	0.138244	0.176438	0.140217		0.117339	0.102318
	36	0.157562	0.142429	0.126225	0.12006	0.152331	0.111943	0.118409	0.0700518	0.310282	0.199632	0.370766	0.448079	0.504337	0.128487	0.161851	0.0828866	0.0893403	0.112733	0.0627017	0.0714548				36	0.157562	0.142429	0.126225	0.12006	0.152331	0.111943	0.118409	0.0700518	0.134964	0.0981891			0.0489191
	37	0.127521	0.111472	0.0998678	0.0981836	0.114825	0.103612	0.0788694		0.258515	0.160076	0.322384	0.399707	0.436603	0.0986567	0.136629	0.0572596	0.0533819	0.0864616	0.0284878	0.0482782				37	0.127521	0.111472	0.0998678	0.0981836	0.114825	0.103612	0.0788694		0.111158	0.0832294
	38	0.0919877	0.0742795	0.0745582	0.0441476	0.0840153	0.0481794			0.206687	0.132447	0.260566	0.331838	0.361909	0.0833197	0.118438	0.0522182	0.0330227	0.0474022						38	0.0919877	0.0742795	0.0745582	0.0441476	0.0840153	0.0481794			0.0854238
	39									0.162609	0.115395	0.198618	0.265331	0.295122		0.0964653									39									0.0607726
	40									0.12532	0.0823829	0.157613	0.212508	0.228528		0.078342									40									0.0408326
	41									0.0835002	0.0619192	0.106202	0.150082	0.157663											41
	42									0.0444096	0.057789	0.0759714	0.0911986	0.101088											42
	43												0.081621	0.0547354											43
	DP	WT2.1	WT2.2	WT2.3	WT2.4	WT2.5	MKO1	MKO2	MKO3	MKO4	MKO5	MKO6	DKO2.1	DKO2.2	DKO2.3	DKO2.4	DKO2.5	DKO2.6	DKO2.7	DKO2.8					DP	WT2.1	WT2.2	WT2.3	WT2.4	WT2.5	PKO2.1	PKO2.2	PKO2.3	PKO2.4	PKO2.5
	1	0	0	0	0	0	0	0	0	0	0	0	0	0	0	0	0	0	0	0					1	0	0	0	0	0	0	0	0	0	0
	2	0	0	0	0	0	0	0	0	0	0	0	0	0	0	0	0	0	0	0					2	0	0	0	0	0	0	0	0	0	0
	3	0.361944	0.659152	0.535275	0.907451	0.711515	0.745006	0.859131	0.659885	0.712213	0.586408	0.592395	0.537981	0.468764	1.31107	2.56398	1.43416	0.548785	1.33471	2.47844					3	0.361944	0.659152	0.535275	0.907451	0.711515	0.553988	0.508806	0.486619	0.546235	0.433134
	4	3.66237	3.19502	4.01018	4.40015	5.10542	5.20044	5.14707	4.23653	4.49833	3.07846	3.06431	4.16409	4.29594	6.22529	5.54627	7.87506	4.36186	6.2151	7.326					4	3.66237	3.19502	4.01018	4.40015	5.10542	6.92245	1.84129	6.58492	2.93973	2.82423
	5	5.21294	4.58835	4.64677	5.03651	5.11744	5.06167	4.77244	4.68995	5.05074	3.14241	3.79597	5.95155	5.71825	5.17321	5.50465	5.36995	4.86099	4.13511	5.09582					5	5.21294	4.58835	4.64677	5.03651	5.11744	5.93942	8.97596	5.53271	4.12022	4.32885
	6	6.54791	5.16206	5.46013	5.35235	5.12572	5.95667	4.80154	4.31739	4.50681	2.66167	3.26154	7.19779	6.64332	6.15552	5.30266	6.22442	5.07813	4.58096	4.47086					6	6.54791	5.16206	5.46013	5.35235	5.12572	6.84954	7.14311	5.80457	4.76636	4.3272
	7	6.73563	5.10725	5.39129	4.55778	4.05512	6.47177	5.01347	4.36958	4.43353	2.82532	3.19449	7.03564	6.45286	3.19117	2.37075	3.43151	4.37914	2.27645	2.45647					7	6.73563	5.10725	5.39129	4.55778	4.05512	6.00422	11.0339	5.57598	3.71753	4.13129
	8	7.26216	6.82877	6.16057	6.42694	6.23881	6.14601	5.27583	4.87148	5.27561	3.31868	4.23486	7.83635	7.0302	7.23612	7.7681	7.35036	5.64658	6.61651	6.80817					8	7.26216	6.82877	6.16057	6.42694	6.23881	7.38357	7.86607	6.905	6.95569	5.93783
	9	6.77067	6.73351	6.05769	6.41654	6.31036	5.53619	5.02791	4.80412	5.17662	3.74527	4.34421	7.14651	6.58464	6.79654	6.49215	6.4831	5.77276	6.08839	5.93878					9	6.77067	6.73351	6.05769	6.41654	6.31036	6.93483	6.3925	6.73397	6.51998	6.2187
	10	6.10518	6.0601	5.6009	5.84422	5.8095	4.99523	4.81263	4.63119	5.0374	3.85683	4.39039	6.27781	5.91751	6.27018	6.60253	6.11821	5.46198	5.83857	6.47891					10	6.10518	6.0601	5.6009	5.84422	5.8095	6.06587	6.36303	6.00958	6.10156	5.77679
	11	5.56134	5.61648	5.15572	5.3294	5.26666	4.73873	4.65868	4.5513	4.7704	3.85065	4.51444	5.70459	5.40406	5.8069	6.11662	5.65019	5.04035	5.46142	5.97647					11	5.56134	5.61648	5.15572	5.3294	5.26666	5.38392	5.81191	5.3164	5.64533	5.31928
	12	5.17826	5.29043	4.86775	4.9301	4.85394	4.71505	4.75535	4.5308	4.83127	4.25	4.4293	5.31369	5.08215	5.39685	5.62665	5.16322	4.72958	5.05853	5.41691					12	5.17826	5.29043	4.86775	4.9301	4.85394	5.06709	5.26112	5.06647	5.29851	4.99511
	13	4.88327	5.07526	4.68305	4.69833	4.59137	4.68609	4.77997	4.55491	4.75457	4.41236	4.44645	5.02299	4.85482	5.10684	5.23375	4.81399	4.55891	4.74119	4.9773					13	4.88327	5.07526	4.68305	4.69833	4.59137	4.79204	4.8157	4.7973	5.05149	4.76735
	14	4.61035	4.86653	4.57547	4.53861	4.46995	4.60728	4.80927	4.58302	4.75268	4.71525	4.60688	4.72328	4.64303	4.86131	4.91537	4.54398	4.514	4.60158	4.75247					14	4.61035	4.86653	4.57547	4.53861	4.46995	4.55878	4.45889	4.58967	4.87685	4.69593
	15	4.26017	4.61585	4.44166	4.37021	4.3816	4.35703	4.66795	4.52949	4.62174	4.84516	4.65784	4.34374	4.37485	4.58406	4.58858	4.33344	4.50011	4.55212	4.58174					15	4.26017	4.61585	4.44166	4.37021	4.3816	4.23045	4.02981	4.3089	4.72986	4.61269
	16	3.85972	4.26739	4.20844	4.13746	4.201	4.0495	4.44561	4.38383	4.40125	4.92644	4.60919	3.89232	4.00846	4.25421	4.2643	4.03785	4.35037	4.44028	4.34533					16	3.85972	4.26739	4.20844	4.13746	4.201	3.83201	3.72751	3.95345	4.47725	4.46137
	17	3.47271	3.89558	3.91313	3.81823	3.94629	3.73995	4.20222	4.17495	4.12015	4.84864	4.46699	3.45233	3.63343	3.85188	3.90094	3.68782	4.09891	4.21189	4.1281					17	3.47271	3.89558	3.91313	3.81823	3.94629	3.43301	3.33711	3.58629	4.19014	4.22474
	18	3.13621	3.53931	3.61662	3.50704	3.6522	3.47177	3.92315	3.96831	3.83096	4.73704	4.28488	3.05713	3.28364	3.45543	3.48687	3.31562	3.83326	3.90855	3.75493					18	3.13621	3.53931	3.61662	3.50704	3.6522	3.07885	2.86274	3.23714	3.84362	3.94705
	19	2.81591	3.18181	3.31619	3.20317	3.34147	3.14864	3.58155	3.70284	3.52998	4.52366	4.06748	2.67106	2.93739	3.05952	3.04793	2.9403	3.52222	3.55562	3.27653					19	2.81591	3.18181	3.31619	3.20317	3.34147	2.73186	2.48523	2.91723	3.47935	3.64694
	20	2.54713	2.84936	3.01613	2.92794	3.05181	2.82116	3.22302	3.41926	3.21832	4.27955	3.8242	2.34302	2.62357	2.7095	2.7091	2.61929	3.22068	3.25937	2.95632					20	2.54713	2.84936	3.01613	2.92794	3.05181	2.42142	2.1711	2.62685	3.16065	3.35806
	21	2.28787	2.54348	2.71112	2.63159	2.74816	2.50714	2.86353	3.08318	2.88097	3.95112	3.50113	2.05386	2.32245	2.38737	2.36998	2.29538	2.89155	2.89041	2.55671					21	2.28787	2.54348	2.71112	2.63159	2.74816	2.12776	1.8961	2.35194	2.8084	3.03704
	22	2.0458	2.25114	2.42186	2.3604	2.42908	2.2416	2.54616	2.7715	2.56686	3.51821	3.1903	1.77344	2.04151	2.03157	1.9529	1.95472	2.57794	2.50426	2.16014					22	2.0458	2.25114	2.42186	2.3604	2.42908	1.84319	1.54674	2.05998	2.45527	2.69542
	23	1.79956	1.97399	2.14569	2.08705	2.14508	1.98201	2.23527	2.47715	2.29822	3.1636	2.87556	1.52297	1.78511	1.74011	1.69777	1.67923	2.26692	2.18311	1.8533					23	1.79956	1.97399	2.14569	2.08705	2.14508	1.59757	1.32755	1.75824	2.15369	2.38294
	24	1.57556	1.71644	1.87923	1.83132	1.87784	1.7227	1.92216	2.20316	2.00282	2.77536	2.55594	1.30287	1.54027	1.4476	1.41732	1.41625	1.98489	1.90814	1.50993					24	1.57556	1.71644	1.87923	1.83132	1.87784	1.37021	1.09877	1.50684	1.85322	2.08425
	25	1.43751	1.5368	1.67237	1.64695	1.66845	1.54004	1.72586	1.96885	1.77713	2.49658	2.27149	1.14436	1.37066	1.2811	1.23991	1.26583	1.78447	1.69018	1.36438					25	1.43751	1.5368	1.67237	1.64695	1.66845	1.20879	0.970347	1.36558	1.65101	1.85991
	26	1.25924	1.34316	1.45232	1.4564	1.45088	1.3271	1.49426	1.74899	1.56618	2.2016	2.0198	0.965856	1.16526	1.07348	0.986873	1.08162	1.55749	1.43019	1.07609					26	1.25924	1.34316	1.45232	1.4564	1.45088	1.01273	0.799809	1.17997	1.43467	1.62818
	27	1.09787	1.17816	1.2854	1.26469	1.27701	1.13905	1.25687	1.54557	1.38223	1.94577	1.84484	0.821185	1.00095	0.951019	0.934857	0.965166	1.36224	1.2666	0.999406					27	1.09787	1.17816	1.2854	1.26469	1.27701	0.858407	0.745728	1.02815	1.26179	1.43256
	28	0.944167	1.01392	1.11549	1.09736	1.08887	1.00541	1.09594	1.35378	1.21013	1.68111	1.62691	0.690068	0.853202	0.766056	0.732375	0.769165	1.17116	1.03794	0.767795					28	0.944167	1.01392	1.11549	1.09736	1.08887	0.712961	0.612735	0.866099	1.05865	1.22284
	29	0.834978	0.909657	0.986386	0.968051	0.945188	0.912432	0.980741	1.23267	1.07022	1.53981	1.47332	0.591678	0.743424	0.641678	0.620089	0.666331	1.03127	0.883862	0.624521					29	0.834978	0.909657	0.986386	0.968051	0.945188	0.61425	0.486227	0.73989	0.916466	1.0619
	30	0.731746	0.794478	0.864324	0.840557	0.812138	0.82413	0.879027	1.09932	0.946535	1.38184	1.32252	0.508685	0.655788	0.534857	0.528816	0.565761	0.898756	0.736205	0.524091					30	0.731746	0.794478	0.864324	0.840557	0.812138	0.517379	0.416149	0.634777	0.794217	0.909218
	31	0.6166	0.663759	0.745212	0.707479	0.686877	0.722482	0.738295	0.959376	0.840787	1.21632	1.16071	0.423211	0.552862	0.4348	0.406602	0.470552	0.780377	0.614136	0.413582					31	0.6166	0.663759	0.745212	0.707479	0.686877	0.426303	0.309352	0.528027	0.674409	0.773664
	32	0.506707	0.550334	0.640437	0.594738	0.583607	0.638328	0.657619	0.857314	0.731467	1.04217	1.04303	0.342986	0.444349	0.349398	0.336014	0.382464	0.684755	0.51149	0.322894					32	0.506707	0.550334	0.640437	0.594738	0.583607	0.348052	0.249375	0.435656	0.56416	0.650411
	33	0.429708	0.466903	0.546962	0.502716	0.491148	0.587336	0.591966	0.758949	0.664848	0.932866	0.913152	0.285246	0.375356	0.279965	0.242195	0.306478	0.58402	0.408026	0.235223					33	0.429708	0.466903	0.546962	0.502716	0.491148	0.288489	0.192519	0.363675	0.469578	0.542557
	34	0.34878	0.386094	0.461737	0.432651	0.416191	0.480554	0.512066	0.685384	0.592171	0.865371	0.82351	0.225338	0.304861	0.225207	0.195384	0.261604	0.501829	0.33154	0.210937					34	0.34878	0.386094	0.461737	0.432651	0.416191	0.234556	0.152552	0.301705	0.396177	0.451225
	35	0.286594	0.317151	0.387996	0.35239	0.337251	0.40745	0.433988	0.583247	0.497556	0.731009	0.689031	0.184733	0.248526	0.172446	0.141789	0.202114	0.417818	0.260303	0.16145					35	0.286594	0.317151	0.387996	0.35239	0.337251	0.186029	0.110218	0.24208	0.326434	0.372058
	36	0.234303	0.251485	0.312972	0.264199	0.2668	0.354598	0.374153	0.486549	0.418043	0.601546	0.558489	0.150345	0.196205	0.114164	0.089149	0.135579	0.332546	0.175916						36	0.234303	0.251485	0.312972	0.264199	0.2668	0.142313		0.185948	0.252522	0.290584
	37	0.19313	0.205493	0.260022	0.211258	0.21201	0.315432	0.332113	0.427218	0.35771	0.50988	0.476403	0.126048	0.164092	0.0890796	0.066766	0.104761	0.268034	0.129099						37	0.19313	0.205493	0.260022	0.211258	0.21201	0.121776		0.154965	0.191723	0.232377
	38	0.135156	0.143893	0.188354	0.151454	0.146632	0.254423	0.248691	0.330918	0.28372	0.368999	0.360175	0.082845	0.110176	0.0345153		0.0598331	0.192608	0.0648312						38	0.135156	0.143893	0.188354	0.151454	0.146632	0.080308		0.0999098	0.134132	0.167554
	39	0.142686	0.124776	0.159199	0.116453	0.113032	0.268968	0.196817	0.252239	0.218859	0.268478	0.282677	0.0801626	0.1025			0.0463007	0.139798	0.0552269						39	0.142686	0.124776	0.159199	0.116453	0.113032	0.0766065		0.0874175	0.105507	0.122104
	40	0.108161	0.0966408	0.105979	0.0798912	0.0735726	0.188447	0.157695	0.195806	0.170944	0.204577	0.225178	0.0522322	0.0655639			-0.021599	0.0929329	0.0421637						40	0.108161	0.0966408	0.105979	0.0798912	0.0735726	0.0490221		0.0761111	0.077622	0.0766653
	41						0.132193																		41
