# Supplementary material for: Glycogen synthase GYS1 overactivation contributes to glycogen insolubility and malto-oligoglucan-associated neurodegenerative disease
Source: EMBO J. 2025 Jan 13;44(5):1379–413. doi: 10.1038/s44318-024-00339-3 (PMC11876434; doi:10.1038/s44318-024-00339-3)
Supplement: Supplementary file 3 — Source data Fig. 2 [file 44318_2024_339_MOESM3_ESM.zip › EMBOJ-2024-117757_SourceDataforFigure2A-L.xlsx]

## Sheet: Fig. 2
Figure 2. PTG knockout completely prevents neuroinflammatory response in LD mice
A	WT1	LKO	DKO1	PKO1		WT2	MKO	DKO2	PKO2			B	WT1	LKO	DKO1	PKO1		WT2	MKO	DKO2	PKO2
Lcn2	0.89613	305.036	0.976789	2.66135		1.13329	183.155	1.28399	21.9748			Cxcl10	1.53029	153.243	0.521781	2.50973		1.02032	58.871	0.682166	5.61517
	0.788654	211.934	0.871175	1.35961		0.897202	504.512	1.78607	4.15656				0.441601	155.144	0.419941	1.96122		1.24996	85.0965	0.460881	1.48918
	2.96525	525.015	0.363195	0.984418		0.675879	293.809	0.958869	3.35121				2.60422	180.232	0.63594	0.805459		0.979909	92.2348	0.385267	1.09385
	0.502189	50.6469	1.07478	0.854629		1.67068	247.281	1.0423	4.666				0.510621	60.6325	1.33886	0.952712		0.813993	63.6061	0.580187	0.881118
	0.341543	12.3415	8.65316	0.73259		0.775665	182.397	7.44366	4.83927				0.433065	14.4595	0.434155	0.944788		0.689998	49.0862	0.798732	1.24303
	0.506232	44.9035	0.933015	1.58076		0.847285	264.832	3.22829	4.48864				0.480204	29.9835		0.985623		1.24582	58.863	1.24604	0.392939
C	WT1	LKO	DKO1	PKO1		WT2	MKO	DKO2	PKO2			D	WT1	LKO	DKO1	PKO1		WT2	MKO	DKO2	PKO2
Ccl5	1.22409	59.3105	1.52236	1.78093		1.30436	15.5172	1.00078	3.46413			C3	1.23872	139.793	1.25884	2.91621		0.464665	18.1687	1.88857	1.67298
	0.817641	34.6806	1.04839	0.832866		0.681616	41.9817	1.15185	1.09324				1.00621	56.306	1.53057	0.976546		0.773145	50.2019	0.703682	0.823325
	2.52116	67.8589	0.952726	1.06117		1.00361	24.0602	0.896763	1.68232				1.72014	114.689	0.209591	0.950913		0.662584	34.0483	0.996943	0.726962
	0.515166	13.2876	0.807743	1.07801		0.780005	17.3698	1.01882	1.19322				0.886958	15.1295	1.6009	0.916001		0.770946	31.2483	1.56066	1.87028
	0.559008	3.82351	0.992517	1.28342		0.822375	22.6528	1.07892	1.09169				0.215524	1.94319	1.45965	0.759559		1.85098	15.9338	1.31946	1.00331
	0.362934	16.1757	0.60246	1.19523		1.40803	25.7009	1.22738	0.78262				0.932447	18.0778	0.79954	1.20518		1.47768	23.1717	0.694954	0.819451
E	WT1	LKO	DKO1	PKO1		WT2	MKO	DKO2	PKO2			F	WT1	LKO	DKO1	PKO1		WT2	MKO	DKO2	PKO2
Steap4	1.03885	77.4378	1.83548	1.04346		0.680877	8.5203	0.598632	2.03363			Hcar2	0.750396	20.1	0.455404	0.627237		1.20038	5.86836	1.76041	1.37638
	1.03957	27.3448	1.54204	0.770713		0.448452	18.7057	1.30949	1.36871				1.09391	7.07626	0.698131	0.414558		0.587057	5.93026	1.0564	0.913883
	1.97242	75.9811	1.12522	0.871181		1.29615	14.3142	0.793016	0.59181				2.41341	13.1956	0.310314	0.349528		0.913445	6.74002	0.535902	0.634013
	0.162022	6.05912	0.800641	1.25776		0.794406	17.1002	1.88731	0.778404				0.489656	2.41589	0.681693	0.479971		1.09542	6.65752	0.882884	1.05755
	0.866765	1.43753	3.22486	1.36367		1.24767	6.15451	0.728268	0.490711				0.747654	0.209762	0.627297	0.649517		1.185	3.15308	0.137488	1.11305
	0.920373	4.35255	0.92785	1.63943		1.53244	11.1475	1.22128	0.748271				0.504981	2.28042	0.104752	0.42224		1.01871	7.35307	0.820854	0.759394
G	WT1	LKO	DKO1	PKO1		WT2	MKO	DKO2	PKO2			H	WT1	LKO	DKO1	PKO1		WT2	MKO	DKO2	PKO2
Cst7	1.71648	71.6311	1.7025	1.71019		1.13908	6.10961	1.55852	1.90699			Acp5	0.835557	12.3939	3.89846	3.9522		0.801037	95.0664	0.924751	1.95731
	0.541428	32.2938	0.793689	1.5577		0.399324	17.2509	2.28513	1.66125				0.905454	11.7125	1.25587	0.814904		0.955091	42.3369	1.21446	1.00237
	2.06418	67.02	0.441709	0.909389		0.514361	19.1378	1.13505	1.83483				1.77826	14.2684	5.63798	1.03648		2.45821	74.9714	0.171449	0.659134
	0.571707	5.09718	1.7984	0.921641		0.907026	10.3547	1.01244	0.882224				0.524931	1.6435	0.488487	1.35643		0.495489	10.5284	0.761459	0.905683
	0.670509	0.746049	1.2699	0.581986		1.62012	7.7939	0.477745	0.996826				0.73718	0.510257	4.02746	0.43434		0.157752	1.61239	1.38775	0.667617
	0.435694	2.42025	0.794604	0.525157		1.42009	14.2862	0.828902	1.40663				1.21862	0.719468	0.910053	1.02557		1.13242	5.43668	0.540639	1.2407
I	WT1	LKO	DKO1	PKO1		WT2	MKO	DKO2	PKO2			J	WT1	LKO	DKO1	PKO1		WT2	MKO	DKO2	PKO2
Arg1	0.940993	605.256	1.968	1.13238		1.06345	0.96204	1.00873	0.709122			Chi3l1	1.0719	25.6736	1.07861	0.944838		0.518102	185.463	0.641534	1.59701
	0.772759	252.077	2.59429	0.929588		0.278572	26.3832	1.167	0.591224				0.811462	9.06292	1.13915	0.958102		0.669282	142.473	0.618016	1.24771
	1.96028	573.037	1.53399	1.21017		0.57207	8.5303	1.44326	0.719124				1.16752	27.2921	1.01055	0.889454		3.78862	306.838	0.265623	0.610067
	0.760271	36.7215	1.51933	1.17165		0.683915	19.0064	1.18796	0.92241				0.902097	3.49333	1.35467	0.873643		0.250821	31.5105	0.457053	0.755481
	0.845837	3.29844	2.69566	1.32767		1.7119	0.737685	1.15588	1.44361				0.840639	1.53103	2.28322	0.999965		0.223506	9.15564	7.35534	0.575696
	0.71986	2.96363	2.13317	1.86303		1.69009	2.05351	0.991975	2.37893				1.20638	1.99204	1.71394	1.27666		0.549667	12.0735	0.564055	1.45495
K	WT	LKO			L	WT	MKO
	1.03359	3.55971				1.10377	5.47974
	1.0315	1.93213				0.901754	3.59635
	0.524086	3.7173				0.804774	1.58899
	0.870497	3.82286				0.944037	4.39209
	1.10401	5.624				1.22107	1.94549
	1.43631	4.46646				1.0246	3.17909
