# Supplementary material for: Glycogen synthase GYS1 overactivation contributes to glycogen insolubility and malto-oligoglucan-associated neurodegenerative disease
Source: EMBO J. 2025 Jan 13;44(5):1379–413. doi: 10.1038/s44318-024-00339-3 (PMC11876434; doi:10.1038/s44318-024-00339-3)
Supplement: Supplementary file 4 — Source data Fig. 5 [file 44318_2024_339_MOESM4_ESM.zip]

Archive with 2 entries (2 files):
- EMBOJ-2024-117757_SourceDataforFigure5A-E,J-M.xlsx
- EMBOJ-2024-117757_SourceDataforFigure5E.pdf
