# Supplementary material for: Glycogen synthase GYS1 overactivation contributes to glycogen insolubility and malto-oligoglucan-associated neurodegenerative disease
Source: EMBO J. 2025 Jan 13;44(5):1379–413. doi: 10.1038/s44318-024-00339-3 (PMC11876434; doi:10.1038/s44318-024-00339-3)
Supplement: Supplementary file 4 — Source data Fig. 5 [file 44318_2024_339_MOESM4_ESM.zip › EMBOJ-2024-117757_SourceDataforFigure5A-E,J-M.xlsx]

## Sheet: Fig. 5
Figure 5. Gbe1YS brain metabolomics reveals increased UDP-glucose, Hex2, and Hex4 levels but otherwise only modest changes not overlapping with LD
A	WT	Gbe1YS			B	WT	Gbe1YS			C	WT	Gbe1YS			D	WT	Gbe1YS			E	WT	Gbe1YS
	2.62	11.41				2.49376	10.4014				0.0452	8.74035				0.772136	1.50141				0.834133	3.07736
	2.5	12.06				2.08997	11.4839				0.18056	9.11631				0.911483	2.30593				0.690551	2.21041
	2.52	12.28				1.99465	10.5295				0.04111	8.74525				0.900599	3.58964				0.889779	2.57828
	2.84	11.41				1.78499	10.6567				0.05576	9.58579				0.996322	3.8376				0.920002	4.94163
	2.58	13.27				2.37227	11.7174				0.03945	8.35931				0.305071	2.73421				1.66554	6.72779
	2.54	11.61				1.86452	9.81525				0.02034	6.88137				1.08006	1.59138					3.5311
	2.62	10.61				1.58336	10.3801				-0.00949	8.30685					1.85331
	2.43	10.63				1.72891	10.2365				0.0294	8.05843
	2.48	12.54				1.72315	10.5746				0.03047	7.92928
	2.64	11.35				1.59312	10.0835				0.02657	7.06513
	2.69	10.45
	2.62	11.458
J	WT	Gbe1YS			K	WT	Gbe1YS			L	WT	Gbe1YS			M	WT	Gbe1YS
	0.850225	0.875557				1.29765	4.18538				0.807692	1.41538				35.94	200.556
	1.62658	1.53377				2.65013	6.78068				1.26923	5.65385				37.704	201.2
	0.916674	2.17917				0.146214	10.6371				0.684615	2.15385				41.848	288.708
	0.814392	1.52372				0.67624	5.35509				0.423077	8.49231				58.484	295.992
	0.545017	0.996512				1.06005	4.45953				1.45385	0.330769					314.564
	1.93054	2.36086				0.018277	8.37076				0.692308	1.97692					315.816
	0.715478	1.0707				1.15144	6.87206				0.6	5.67692					321.056
	0.924568	1.07033					4.14883				2.02308	1.10769					341.412
	1.15836	0.897645					5.15405				1.15385	2.16923					386.988
	0.718753	1.23057					5.26371				0.076923	2.96923					451.308
	1.14692	1.18501					6.87206				2.06154	7.37692					471.352
	0.652495	2.16471					5.30026				0.753846						498.052
