# Supplementary material for: Glycogen synthase GYS1 overactivation contributes to glycogen insolubility and malto-oligoglucan-associated neurodegenerative disease
Source: EMBO J. 2025 Jan 13;44(5):1379–413. doi: 10.1038/s44318-024-00339-3 (PMC11876434; doi:10.1038/s44318-024-00339-3)
Supplement: Supplementary file 5 — Source data Fig. 6 [file 44318_2024_339_MOESM5_ESM.zip › EMBOJ-2024-117757_SourceDataforFigure6A-I.xlsx]

## Sheet: Fig. 6
Figure 6. Metabolically volatile malto-oligoglucans in brains of three PB disease mouse models associated with disease progression
A		WT1									LKO
	Total	5.15232	4.52685	4.66282	4.19379	5.73229	5.33295	3.41043	5.6221	6.45366	16.4494	18.9971	25.2109	11.4443	13.1209	15.0663	10.8375
	Soluble	4.62279	4.37229	4.13321	3.93338	4.95251	4.5713	2.58845	4.85329	5.51745	10.259	14.2556	16.8262	7.15072	8.63126	12.4841	6.27344
	Insoluble	0.353789	0.328853	0.37737	0.278071	0.292735	0.344821	0.477671	0.5877	0.523354	11.3598	4.9258	10.1363	5.2071	4.4143	3.99251	4.95594
	Control	-0.05512	-0.0419	-0.04471	-0.06455	-0.05917	-0.07534	-0.02677	0.000848	-0.0126	-0.05379	-0.025	-0.03633	-0.05207	-0.01591	0.002276	-0.01799
		WT2										MKO
	Total	3.80302	4.25926	3.90353	4.45871	4.52007	4.35655	3.94577	5.02001	3.22138	2.87667	18.5766	17.0548	14.113	14.9471	15.3794	16.8399	13.5964	17.3757	11.5762
	Soluble	3.12511	3.33044	3.27209	3.6724	3.69551	3.43767	3.39024	3.73383	2.69903	2.33725	10.1229	11.3905	10.7237	9.41523	9.52846	10.4412	7.23602	12.9345	9.89056
	Insoluble	0.486092	0.664527	0.531413	0.474051	0.505883	0.514982	0.519761	0.92196	0.280714	0.409822	8.17827	6.08842	3.80785	5.42381	5.92476	7.03758	6.76937	5.5393	1.40238
	Control	-0.03457	0.038505	-0.03003	-0.03048	-0.03411	-0.07348	-0.0359	-0.0414	-0.0569	-0.04394	0.010632	0.030558	0.001648	0.100716	0.01822	-0.01325	-0.01908	-0.02595	-0.02364
		WT												Gbe1YS
	Total	3.2452	3.3576	3.4317	3.5454	3.3404	3.5638	3.3147	3.2149	3.0118	3.2628	3.2874	3.4602	20.5709	18.0054	21.0368	18.2474	21.2879	18.0148	18.1176	14.8067	16.6463	16.3492	14.1801	15.5849
	Soluble	2.8938	3.1093	2.8999	2.8661	3.0129	2.989	2.5997	2.7391	2.6541	2.8279	2.919	2.8688	11.3794	10.1094	11.9418	9.9442	16.0879	11.1876	12.8296	5.2877	9.9806	8.6211	7.083	8.1949
	Insoluble	0.3413	0.3363	0.3405	0.3429	0.3552	0.41	0.4989	0.4314	0.389	0.4535	0.4662	0.4157	9.4987	8.4781	9.4559	8.3178	5.8183	6.6039	6.527	10.3306	7.999	7.9013	8.1988	8.484
	Control	0.0028	-0.0283	-0.0208	-0.0258	0.0194	-0.012	-0.0525	-0.0472	-0.0409	-0.0613	-0.0291	-0.0317	-0.0167	0.002	-0.0254	-0.0285	-0.0451	-0.0252	-0.022	-0.0835	-0.0477	-0.0746	-0.0645	-0.0849
B		WT						LKO
	Total	2.68661	2.60026	2.63964	2.817	2.13489	2.79616	11.5391	11.9985	11.7912	12.2825	12.6251	10.2396
	Soluble	2.57536	2.66545	2.46256	2.53457	1.97098	2.55189	2.26566	2.26659	1.9145	2.08053	1.75956	2.19428
	Insoluble	0.0481288	0.0519888	0.0720936	0.0267427	0.00715988	0.0506983	6.46766	7.39544	8.74282	9.39422	10.1154	7.1109
	Control	0.0179527	0.0146242	0.0314951	-0.0154952	0.0301301	-0.0123841	0.0856949	0.00946558	0.00748044	0.0188704	0.0323174	-0.0903828
		WT						MKO
	Total	2.68661	2.60026	2.63964	2.817	2.13489	2.79616	12.948	11.5252	9.14612	9.26257	9.24732	10.2332
	Soluble	2.57536	2.66545	2.46256	2.53457	1.97098	2.55189	2.1177	2.20263	2.48992	2.0444	2.28136	2.25121
	Insoluble	0.0481288	0.0519888	0.0720936	0.0267427	0.00715988	0.0506983	9.93639	8.311	6.19284	6.55884	6.23231	7.43999
	Control	0.0179527	0.0146242	0.0314951	-0.0154952	0.0301301	-0.0123841	0.0385228	0.0539365	0.0496591	0.0489955	0.034191	0.0418417
		WT										Gbe1YS
	Total	2.63139	2.29229	2.30119	2.3505	2.39413	2.12037	2.28573	2.26405	1.90625	2.06119	13.6195	13.1628	13.6574	13.6599	13.9206	10.0758	11.0284	11.164	10.5307	10.5283
	Soluble	2.40762	2.18658	2.10356	2.29939	2.29593	1.98415	1.99832	2.05189	1.7195	1.77529	0.777324	0.718221	0.873898	0.763733	0.744312	1.30219	1.44844	1.02063	1.71459	1.13539
	Insoluble	0.0887594	0.0539248	0.0401826	0.0569992	0.0209075	0.0323221	0.0356062	-0.0895858	-0.00611012	0.00086	13.1016	11.8075	11.298	11.0409	12.2117	8.17423	8.07551	8.99334	8.44843	8.41035
	Control	-0.0590122	-0.0328586	-0.0264036	-0.0289029	-0.0468958	-0.0347356	-0.0510223	-0.0249117	-0.0393037	-0.0299449	-0.0192813	0.0184467	-0.0135038	-0.00495344	-0.00192859	0.00684604	0.0152766	-0.0136434	-0.00340787	0.00556663
C		WT									LKO
	Total	2.58845	4.85329	5.51745	4.62279	4.37229	4.13321	3.93338	4.95251	4.5713	10.259	14.2556	16.8262	7.15072	8.63126	12.4841	6.27344
	>30 kDa	2.41085	4.49413	5.32551	3.97654	3.30472	3.61045	3.19705	3.87534	3.89905	5.23057	7.16469	8.90449	3.0005	3.99785	4.91623	1.91265
		WT										MKO
	Total	3.39024	3.73383	2.69903	2.33725	3.12511	3.33044	3.27209	3.6724	3.69551	3.43767	10.1229	11.3905	10.7237	9.41523	9.52846	10.4412	7.23602	12.9345	9.89056
	>30 kDa	2.56259	3.10586	1.96254	1.63322	2.36145	2.56909	2.50968	2.97964	2.92888	2.71213	3.38912	3.18683	3.25974	2.76263	3.34234	3.29495	2.12014	3.78859	2.17559
		WT												Gbe1YS
	Total	2.89	3.11	2.9	2.87	3.01	2.99	2.6	2.74	2.65	2.83	2.92	2.87	11.38	10.11	11.94	9.94	16.09	11.19	12.83	5.29	9.98	8.62	7.08	8.19
	>30 kDa	2.80076	2.92893	3.05085	2.95093	2.93711	3.07015	2.76161	2.80895	2.69573	2.78937	2.79492	2.68571	0.755026	0.631931	0.784515	0.771852	1.23289	0.799093	0.877872	0.583815	0.732333	0.796283	0.653239	0.669304
D	WT1	LKO		WT2	MKO		WT	Gbe1YS
	0.17761	5.02846		0.827649	6.7338		0.089241	10.625
	0.35915	7.09093		0.627967	8.20364		0.181069	9.47807
	0.19194	7.92174		0.736495	7.46394		-0.15085	11.1555
	0.64625	4.15023		0.704025	6.6526		-0.08093	9.16815
	1.06757	4.63341		0.763661	6.18612		0.072887	14.8571
	0.52275	7.56791		0.761349	7.14625		-0.08015	10.3909
	0.73633	4.36078		0.762408	5.11587		-0.16161	11.9521
	1.07717			0.692758	9.14592		-0.06895	4.70618
	0.67226			0.766631	7.71497		-0.04573	9.24767
				0.725545			0.040628	7.82372
							0.125076	6.42676
							0.184291	7.5207
	GYS1				Gys1 mRNA				GYS1
E	WT	Gbe1YS		F	WT	Gbe1YS		G	WT	Gbe1YS
	0.368887	0.037949			0.761448	0.591536			0.138135	164.399
	0.771076	0.071576			0.965303	0.861598			0.555367	79.7667
	0.837585	0.026923			0.980485	1.59321			0.424991	246.146
	1.04281	0.067			1.09851	0.668087			1.33144	100.611
	1.58979	0.048814			0.51807	0.855695			1.26914	174.413
	1.38986	0.030077			1.67618	0.710586			2.28093	136.009
					1.02654	0.770314
					0.982139	1.03645
					1.23446	1.21078
					0.75686	0.940936
						1.03791
						1.65226
H		WT										LKO
	Total	3.4305	3.5281	3.2174	3.0544	3.0307	2.402	2.883	3.2678	2.4525	2.9335	3.1195	3.8564	3.542	2.873	3.1868	3.3212	3.304	3.3642	3.7517	3.5455
	Soluble	2.6378	2.6439	2.4893	2.335	2.2962	1.8123	2.1127	2.3929	1.8151	2.198	2.1236	2.5272	2.3487	2.1032	1.8851	2.5889	2.3228	2.6565	2.7613	2.47
	Insoluble	0.3557	0.4197	0.2939	0.284	0.3012	0.2994	0.163	0.2635	0.242	0.2223	0.5172	0.3535	0.4298	0.3685	0.4065	0.3568	0.2898	0.3439	0.2703	0.376
	Control	0.002	0.0151	-0.0049	-0.0246	0.0038	-0.011	-0.0151	-0.0538	-0.0353	-0.0788	-0.0143	0.0019	0.0214	0.0299	0.0172	-0.0062	-0.0726	-0.0271	0.0945	-0.0533
		WT										MKO
	Total	2.7931	2.881	2.7649	2.7325	3.0637	2.9158	3.1301	3.0505	2.8848	2.7187	2.8135	2.8461	3.5646	3.2462	3.635	2.972	2.8614	3.0704	2.8725	3.289
	Soluble	1.9808	2.2144	2.084	2.0962	2.3124	2.0539	2.2248	2.1505	1.9965	1.9107	2.09	1.8747	2.4424	2.3073	2.6443	2.1623	1.9654	2.1675	2.0127	2.2564
	Insoluble	0.2342	0.2755	0.1861	0.192	0.3139	0.2927	0.3913	0.303	0.2719	0.2922	0.4715	0.4444	0.4458	0.4845	0.3788	0.2488	0.3016	0.353	0.3591	0.3856
	Control	-0.1284	-0.0624	-0.0689	-0.0545	-0.186	-0.0641	-0.0385	-0.1124	-0.1044	-0.1965	-0.1219	0.0205	-0.0494	-0.0838	-0.0615	-0.0687	-0.0608	-0.1577	-0.0784	-0.0667
I		MOG	Insol. glycogen	Lcn2	Cxcl10	Ccl5	C3	Steap4	Hcar2	Cst7	Acp5	Arg1	Chi3l1
	LKO-1	5.03	11.3599	305.036	153.243	59.3105	139.793	77.4378	20.1	71.6311	12.3939	605.256	25.6736
	LKO-2	7.09	4.9258	211.934	155.144	34.6806	56.306	27.3448	7.07626	32.2938	11.7125	252.077	9.06292
	LKO-3	7.92	10.1363	525.015	180.232	67.8589	114.689	75.9811	13.1956	67.02	14.2684	573.037	27.2921
	LKO-4	4.15	5.2071	50.6469	60.6325	13.2876	15.1295	6.05912	2.41589	5.09718	1.6435	36.7215	3.49333
	LKO-5	4.63	4.4143	12.3415	14.4595	3.82351	1.94319	1.43753	0.209762	0.746049	0.510257	3.29844	1.53103
	LKO-6	4.36	4.95594
	LKO-7	7.57	3.99251
		Rsq	0.0214061	0.640858	0.612113	0.448577	0.234707	0.293291	0.125268	0.328131	0.630579	0.318367	0.305752
		p value	0.453	0.0667	0.0417	0.0667
		MOG	Insol. glycogen	Lcn2	Cxcl10	Ccl5	C3	Steap4	Hcar2	Cst7	Acp5	Arg1	Chi3l1
	MKO-1	6.73	8.17827	183.155	58.871	15.5172	18.1687	8.5203	5.86836	6.10961	95.0664	0.96204	185.463
	MKO-2	8.2	6.08842	504.512	85.0965	41.9817	50.2019	18.7057	5.93026	17.2509	42.3369	26.3832	142.473
	MKO-3	7.46	3.80785	293.809	92.2348	24.0602	34.0483	14.3142	6.74002	19.1378	74.9714	8.5303	306.838
	MKO-4	6.65	5.42381	247.281	63.6061	17.3698	31.2483	17.1002	6.65752	10.3547	10.5284	19.0064	31.5105
	MKO-5	6.19	5.92476	182.397	49.0862	22.6528	15.9338	6.15451	3.15308	7.7939	1.61239	0.737685	9.15564
	MKO-6	7.15	7.03758	264.832	58.863	25.7009	23.1717	11.1475	7.35307	14.2862	5.43668	2.05351	12.0735
	MKO-7	5.12	6.76937
	MKO-8	9.15	5.5393
	MKO-9	7.71	1.40238
		Rsq	0.111705	0.86058	0.691769	0.676515	0.785343	0.52753	0.245487	0.682349	0.085878	0.420485	0.228499
		p value	0.193	0.0083	0.0681	0.0681
