# Supplementary material for: Glycogen synthase GYS1 overactivation contributes to glycogen insolubility and malto-oligoglucan-associated neurodegenerative disease
Source: EMBO J. 2025 Jan 13;44(5):1379–413. doi: 10.1038/s44318-024-00339-3 (PMC11876434; doi:10.1038/s44318-024-00339-3)
Supplement: Supplementary file 6 — Source data Fig. 7 [file 44318_2024_339_MOESM6_ESM.zip]

Archive with 6 entries (6 files):
- EMBOJ-2024-117757_SourceDataforFigure7A-E.xlsx
- EMBOJ-2024-117757_SourceDataforFigure7A.pdf
- EMBOJ-2024-117757_SourceDataforFigure7B.pdf
- EMBOJ-2024-117757_SourceDataforFigure7C.pdf
- EMBOJ-2024-117757_SourceDataforFigure7D.pdf
- EMBOJ-2024-117757_SourceDataforFigure7E.pdf
