# Supplementary material for: Glycogen synthase GYS1 overactivation contributes to glycogen insolubility and malto-oligoglucan-associated neurodegenerative disease
Source: EMBO J. 2025 Jan 13;44(5):1379–413. doi: 10.1038/s44318-024-00339-3 (PMC11876434; doi:10.1038/s44318-024-00339-3)
Supplement: Supplementary file 6 — Source data Fig. 7 [file 44318_2024_339_MOESM6_ESM.zip › EMBOJ-2024-117757_SourceDataforFigure7A-E.xlsx]

## Sheet: Fig. 7
Figure 7. The phosphorylation state of polyglucosan-bound GYS1 is significantly reduced in LKO, MKO, and Gbe1YS
		GYS1			P-GYS1			P-GYS1/GYS1
	A	WT	LKO		WT	LKO		WT	LKO
		0.70325	1.0292		1.01337	0.545489		1.44099	0.530011
		0.891732	1.08501		1.15132	0.824878		1.29111	0.760247
		0.948171	1.17939		0.95013	0.840163		1.00207	0.712368
		1.14762	1.171		0.897898	1.49218		0.782398	1.27428
		1.17861	1.14822		0.992651	1.05185		0.842222	0.916069
		1.13061	1.13272		0.994621	0.546295		0.879718	0.482284
		0.854274	1.09949		0.899862	0.78733		1.05337	0.716083
		1.0623	1.06933		0.682448	0.76396		0.642427	0.714431
		1.05804	0.96984		0.941218	0.942263		0.889585	0.971565
		0.868177	1.17516		1.22775	1.18023		1.41417	1.00432
		0.995282	1.13168		1.17073	0.846972		1.17628	0.748418
		1.16193	1.00084		1.078	0.568553		0.927766	0.568074
		GYS1			P-GYS1			P-GYS1/GYS1
	B	WT	MKO		WT	MKO		WT	MKO
		1.05637	0.850417		0.925351	1.05777		0.875973	1.24383
		1.02538	0.885769		0.912484	0.78076		0.889895	0.881449
		0.954525	0.965009		0.823497	0.946635		0.862729	0.98096
		0.91184	1.15328		0.980444	1.02552		1.07524	0.889222
		1.01293	1.13401		1.18974	1.17574		1.17456	1.0368
		1.03895	0.896889		1.16848	0.548508		1.12467	0.611567
		0.872549	0.943187		0.891202	0.932512		1.02138	0.988681
		0.991439	1.01653		0.815456	1.1934		0.822497	1.17399
		1.00161	1.11245		1.07101	1.22606		1.06929	1.10212
		1.09888	0.771572		1.25024	0.890466		1.13775	1.15409
		1.042	0.627437		1.0028	0.753241		0.962386	1.2005
		0.993521	0.525169		0.969282	0.613175		0.975603	1.16758
		GYS1			P-GYS1			P-GYS1/GYS1
	C	WT1	LKO		WT1	LKO		WT1	LKO
		0.983734	3.55267		0.957034	1.31808		0.972859	0.371012
		0.673043	3.08026		0.678968	1.86864		1.0088	0.60665
		0.543415	4.32713		0.93525	2.21725		1.72106	0.512406
		1.32273	2.64682		1.11034	1.97476		0.839427	0.746088
		1.50925	2.82134		1.12391	1.70714		0.744682	0.60508
		0.967822	4.16773		1.1945	0.836995		1.23421	0.200828
		GYS1			P-GYS1			P-GYS1/GYS1
	D	WT2	MKO		WT2	MKO		WT2	MKO
		1.10567	3.27296		1.00369	1.72272		0.907768	0.526349
		0.887873	2.5826		0.68354	2.22748		0.769862	0.862495
		1.00646	2.46357		1.31277	1.59909		1.30435	0.649092
		1.28963	3.4382		0.944029	1.40013		0.732014	0.407229
		1.21833	3.29283		1.09499	1.42453		0.898765	0.432615
		0.492039	3.30805		0.960979	1.52491		1.95305	0.460969
		GYS1			P-GYS1			P-GYS1/GYS1
	E	WT	Gbe1YS		WT	Gbe1YS		WT	Gbe1YS
		0.765551	43.3967		0.84187	2.39626		1.09969	0.055218
		0.883826	69.0429		0.938875	2.21253		1.06229	0.032046
		1.35062	74.5393		1.21925	2.83035		0.902735	0.037971
		1.35925	32.2941		0.951347	1.33416		0.699907	0.041313
		0.831922	37.7975		1.10563	1.67731		1.32901	0.044376
		0.808831	39.0029		0.943018	1.54321		1.1659	0.039566
