# Supplementary material for: Glycogen synthase GYS1 overactivation contributes to glycogen insolubility and malto-oligoglucan-associated neurodegenerative disease
Source: EMBO J. 2025 Jan 13;44(5):1379–413. doi: 10.1038/s44318-024-00339-3 (PMC11876434; doi:10.1038/s44318-024-00339-3)
Supplement: Supplementary file 7 — EVFigure Source Data [file 44318_2024_339_MOESM7_ESM.zip › EMBOJ-2024-117757_SourceDataforFigureEV4A,F-I.xlsx]

## Sheet: Fig. EV4
Figure EV4. Increased Hex4/Glc4 levels in Gbe1YS but not LD mice are comparable to changes in Pompe disease
A	Total glycogen		Pre-incubated glycogen				F	WT1	LKO		WT2	MKO		G	WT1	LKO		WT2	MKO
	FM	CP	FM	CP				1.00601	0.906364		0.880282	0.759165			1.01273	0.824112		0.888648	1.55331
	2.6058	1.99465	2.8068	0.0411076				0.822932	0.370903		0.567675	1.07185			0.826778	0.354739		1.061	1.70631
	2.6473	1.78499	3.0127	0.0557643				1.58606	0.53909		0.60852	0.906856			0.886526	0.350705		0.715873	0.829595
	2.6393	1.86452	2.6721	0.020343				1.27688	1.25767		0.610702	0.740829			0.223755	0.063967		1.036	0.688669
	2.6415	1.72891	2.7926	0.0294039				0.565261	0.791725		1.17211	0.507231			0.670277	1.85422		1.53293	0.284213
								1.57369	0.48777		1.72841	0.483083			0.5104	0.2406		1.77761	0.463816
								0.590935	0.77		1.82546	0.718016			0.983242	0.393609		1.45273	0.484146
								0.94214			0.82144	0.790055			0.213711			0.563948	0.346866
H	WT	GAA-/-						0.636105			1.49521	0.489692						1.58386	0.097276
	18.1	213.4									0.581287							0.312345
	73.7	256.7									0.708904							0.075059
	87.9	296
	39.8	243.6
	75.5	335.4
	53.4	375			I	WT	MKO
	29.7	299.9				83.26	101.93
	22.9	84				74.435	159.665
	15.8	573.2				81.38	87.39
	10.2	596.1				127.775	57.71
	34.4	540.7				86.495	139.395
	19.6	302.2				58.385	71.505
	31.9	248				74.435	159.665
	10.6	404.7					87.39
	64.8	267.6					71.505
	34.9	359.1					101.93
	21	560.3
	24.2	527.5
	7.4	322.2
		493.2
		327.3
		342.6
		433.7
		101.8
		109.9
		288.6
		193
		590.4
		304.6
		351.5
		542.9
		377.4
		307.5
		364.8
		559.6
		485.7
