# Supplementary material for: Glycogen synthase GYS1 overactivation contributes to glycogen insolubility and malto-oligoglucan-associated neurodegenerative disease
Source: EMBO J. 2025 Jan 13;44(5):1379–413. doi: 10.1038/s44318-024-00339-3 (PMC11876434; doi:10.1038/s44318-024-00339-3)
Supplement: Supplementary file 7 — EVFigure Source Data [file 44318_2024_339_MOESM7_ESM.zip › EMBOJ-2024-117757_SourceDataforFigureEV5A-B,D-I.xlsx]

## Sheet: Fig. EV5
Figure EV5. Metabolically volatile α-glucan is present in Gbe1YS but absent in DKO mice showing rescue compared to LD mice
A	WT	LKO			B	WT	MKO
	0.04579	4.53722				0.04579	6.40666
	0.04567	5.67628				0.04567	5.37162
	0.0385	5.64182				0.0385	4.27634
	0.65007	5.58604				0.65007	4.73055
	0.02719	6.12279				0.02719	4.36787
	0.02636	4.99435				0.02636	4.48127
D
	WT												Gbe1YS
Glycogen (a)	2.62	2.5	2.52	2.84	2.58	2.54	2.62	2.43	2.48	2.64	2.69	2.62	11.41	12.06	12.28	11.41	13.27	11.61	10.61	10.63	12.54	11.35	10.45	11.46
α-Glucans (b)	3.2452	3.3576	3.4317	3.5454	3.3404	3.5638	3.3147	3.2149	3.0118	3.2628	3.2874	3.4602	20.5709	18.0054	21.0368	18.2474	21.2879	18.0148	18.1176	14.8067	16.6463	16.3492	14.1801	15.5849
Δ(b-a)	0.6252	0.8576	0.9117	0.7054	0.7604	1.0238	0.6947	0.7849	0.5318	0.6228	0.5974	0.8402	9.1609	5.9454	8.7568	6.8374	8.0179	6.4048	7.5076	4.1767	4.1063	4.9992	3.7301	4.1249
E
	WT										Gbe1YS
Glycogen (a)	2.49376	2.08997	1.99465	1.78499	2.37227	1.86452	1.58336	1.72891	1.72315	1.59312	10.4014	11.4839	10.5295	10.6567	11.7174	9.81525	10.3801	10.2365	10.5746	10.0835
α-Glucans (b)	2.63139	2.29229	2.30119	2.3505	2.39413	2.12037	2.28573	2.26405	1.90625	2.06119	13.6195	13.1628	13.6574	13.6599	13.9206	10.0758	11.0284	11.164	10.5307	10.5283
Δ(b-a)	0.137638	0.202321	0.306544	0.565503	0.021855	0.255855	0.702367	0.535138	0.183103	0.468071	3.2181	1.67891	3.12789	3.0032	2.20314	0.260571	0.648356	0.927469	-0.04396	0.444853
F	WT1	LKO	DKO1	PKO1			G	WT2	MKO	DKO2	PKO2
	3.102	15.456	0.907	0.942				2.688	11.551	0.877	1.384
	2.075	9.436	0.865	0.735				2.709	10.92	0.637	0.783
	3.886	13.248	0.791	0.678				2.447	9.168	0.868	0.723
	2.894	17.58	0.865	0.641				2.511	9.307	0.808	0.388
	2.829	7.615	0.499	0.703				2.922	11.619	1.045	0.638
	2.666	7.247	0.886	0.584				2.092	10.088	0.775	0.692
	3.376	8.234	0.642	0.703				2.106	6.525	0.832
	4.034	8.183	0.792	0.589				2.871	9.996	0.901
	3.107		0.852					4.811	11.98	0.96
			0.868					3.123	7.409	0.842
								2.979
H
	DKO1						PKO1
Total	0.950318	0.864396	1.17186	0.860193	1.06258	1.04487	1.28804	0.877691	0.850027	0.597002	0.553107	0.745484
Soluble	0.794793	0.499206	0.846164	0.46561	0.726921	0.77426	0.762867	0.593886	0.562022	0.505283	0.116475	0.528465
I
	DKO2						PKO2
Total	1.0682	1.1182	1.0157	0.7875	1.0017	1.3073	1.8524	0.9155	0.8212	0.5279	0.7101	0.6172
Soluble	0.443	0.7749	0.445	0.7393	0.8011	0.9377	1.2888	0.8913	0.5925	0.2594	0.4654	0.4654
