# Supplementary material for: Glycogen synthase GYS1 overactivation contributes to glycogen insolubility and malto-oligoglucan-associated neurodegenerative disease
Source: EMBO J. 2025 Jan 13;44(5):1379–413. doi: 10.1038/s44318-024-00339-3 (PMC11876434; doi:10.1038/s44318-024-00339-3)
Supplement: Supplementary file 7 — EVFigure Source Data [file 44318_2024_339_MOESM7_ESM.zip › EMBOJ-2024-117757_SourceDataforFigureEV6A-B,D-G.xlsx]

## Sheet: Fig. EV6
Figure EV6. Malto-oligoglucan accumulation only found in aged LD mice correlates well with neuroinflammatory marker expression
A		WT										LKO
	Glycogen (a)	2.65262	2.79312	2.2444	2.31955	2.43498	2.47126	2.35683	2.48883	2.21998	2.28854	2.53048	2.40557	2.79974	2.28771	2.69299	2.48188	2.61714	2.31515	2.67149	2.44079
	α-Glucans (b)	3.43048	3.5281	3.03066	2.40205	3.21743	3.05441	2.88297	3.26782	2.45246	2.93349	3.11945	3.85645	3.54195	2.87302	3.18677	3.32118	3.30397	3.36418	3.75175	3.54552
	Δ(b-a)	0.777856	0.73498	0.786258	0.082491	0.782457	0.583146	0.526142	0.778985	0.232476	0.644957	0.58898	1.45087	0.742214	0.585307	0.493779	0.839296	0.686825	1.04903	1.08026	1.10473
		WT										MKO
	Glycogen (a)	2.57231	2.86917	2.61988	2.44571	2.18447	2.54731	2.53212	2.56777	2.42546	2.5175	2.28851	2.43065	2.90239	2.73209	2.52497	2.78336	2.59554	2.60207	2.47027	2.79501
	α-Glucans (b)	2.91575	3.13006	3.05049	2.88478	2.71867	2.79305	2.88098	2.76486	2.73248	3.06365	2.81349	2.84609	3.56461	3.24618	3.63504	2.97199	2.86144	3.07039	2.87254	3.289
	Δ(b-a)	0.343443	0.260887	0.430605	0.439069	0.534202	0.24574	0.348861	0.197092	0.307027	0.546155	0.524982	0.415439	0.662227	0.514095	1.11007	0.188628	0.265894	0.468329	0.402266	0.493994
B	WT	LKO		WT	MKO
	0.018	0.114		0.051	0.102
	0.027	0.085		0.058	0.096
	0.04	0.088		0.062	0.076
	0.03	0.089		0.031	0.089
	0.024	0.049		0.041	0.067
	0.042	0.072		0.056	0.068
	0.031	0.071		0.047	0.095
	0.05	0.118		0.057	0.06
	0.056	0.054		0.027	0.079
	0.045	0.092		0.041	0.072
D		MOG	Insol. glycogen		E		MOG	Lcn2		E		MOG	Cxcl10		G		MOG	Ccl5
	LKO-1	5.03	11.3599			LKO-1	5.03	305.036			LKO-1	5.03	153.243			LKO-1	5.03	59.3105
	LKO-2	7.09	4.9258			LKO-2	7.09	211.934			LKO-2	7.09	155.144			LKO-2	7.09	34.6806
	LKO-3	7.92	10.1363			LKO-3	7.92	525.015			LKO-3	7.92	180.232			LKO-3	7.92	67.8589
	LKO-4	4.15	5.2071			LKO-4	4.15	50.6469			LKO-4	4.15	60.6325			LKO-4	4.15	13.2876
	LKO-5	4.63	4.4143			LKO-5	4.63	12.3415			LKO-5	4.63	14.4595			LKO-5	4.63	3.82351
	LKO-6	4.36	4.95594
	LKO-7	7.57	3.99251
		Rsq	0.0214061					0.640858					0.612113					0.448577
		p value	0.453					0.0667					0.0417					0.0667
		MOG	Insol. glycogen				MOG	Lcn2				MOG	Cxcl10				MOG	Ccl5
	MKO-1	6.73	8.17827			MKO-1	6.73	183.155			MKO-1	6.73	58.871			MKO-1	6.73	15.5172
	MKO-2	8.2	6.08842			MKO-2	8.2	504.512			MKO-2	8.2	85.0965			MKO-2	8.2	41.9817
	MKO-3	7.46	3.80785			MKO-3	7.46	293.809			MKO-3	7.46	92.2348			MKO-3	7.46	24.0602
	MKO-4	6.65	5.42381			MKO-4	6.65	247.281			MKO-4	6.65	63.6061			MKO-4	6.65	17.3698
	MKO-5	6.19	5.92476			MKO-5	6.19	182.397			MKO-5	6.19	49.0862			MKO-5	6.19	22.6528
	MKO-6	7.15	7.03758			MKO-6	7.15	264.832			MKO-6	7.15	58.863			MKO-6	7.15	25.7009
	MKO-7	5.12	6.76937
	MKO-8	9.15	5.5393
	MKO-9	7.71	1.40238
		Rsq	0.111705					0.86058					0.691769					0.676515
		p value	0.193					0.0083					0.0681					0.0681
